# Supplementary material for: The regional impact of an epidemic: socioeconomic and demographic data in Java, 1905-1924
Source: Data Brief. 2021 Dec 13;40:107710. doi: 10.1016/j.dib.2021.107710 (PMC8693338; doi:10.1016/j.dib.2021.107710)
Supplement: Supplementary file 1 [file mmc1.zip]

Archive with 6 entries (6 files):
- cross_section.csv
- cross_section.dta
- Figure1.do
- Figure2.do
- panel.dta
- Table1.do
