# Supplementary material for: The regional impact of an epidemic: socioeconomic and demographic data in Java, 1905-1924
Source: Data Brief. 2021 Dec 13;40:107710. doi: 10.1016/j.dib.2021.107710 (PMC8693338; doi:10.1016/j.dib.2021.107710)
Supplement: Supplementary file 1 [file mmc1.zip › cross_section.csv]

residency	regency	total_medical_1919	native_population1905	urb_share3000	rotating_shares_1903	mort1918	mort1919	total_medical_1919_pc	sawah_hect_1920	sawah_hect_1920_pc
Banyumas	Bandjarnegara	3	212.891	2.75962816652653	0	43	23	.0112291	14689.9	.054984786
Priangan	Bandoeng	12	694.372	6.825015985667621	0	19	19	.012499596	72536.438	.075556353
Pasuruan	Bangil	5	273.76	6.504237288135591	1	44	36	.018498171	23727.49	.087783031
Madura	Bangkalan	3	458.001		0	19	16	.0070615653	29117.811	.068539105
Banyumas	Banjoemas	4	308.366	1.879260359443	1	40	80	.011269225	20700.76	.058320377
Besuki	Banjoewangi	2	135.45	13.82945736434109	0	56	14	.0074184253	28098.25	.10422238
Pekalongan	Batang	3	244.392	6.69416347507283	0	50	24	.011331402	21275.15	.080359094
Kediri	Berbek	4	338.747	2.72356655557097	1	31	38	.013294823	41907.75	.13928902
Kediri	Blitar	4	338.747	2.72356655557097	0	68	45	.0087477397	28759.26	.062894627
Rembang	Blora	7	317.757	3.77395305217509	1	37	18	.017914314	54041.648	.13830271
Rembang	Bodjonegoro	3	443.682	2.83085633404105	1	25	18	.0062010246	72858.07	.15059823
Surakarta	Bojolali	3	235.867	2.59680243527072	0	42	28	.010469816	22685.92	.079172462
Besuki	Bondowoso	5	298.526	2.9230284799314	0	55	25	.015165946	26445.369	.080213808
Pekalongan	Brebes	2	442.405	2.90796894248483	0	30	24	.0034852859	64619.941	.11260949
Batavia	Buitenzorg	13	667.628	5.00293576662453	0	25	19	.021048848	76440.023	.12376726
Cirebon	Cheribon	10	808.99	2.90980111002608	1	36	25	.010560532	91186.008	.096297272
Semarang	Demak	5	292.437	1.79525846592599	1	58	49	.01245299	71217.969	.17737533
Besuki	Djember	5	341.084	2.28448124215736	0	34	18	.0074133379	50128.84	.074324407
Surabaya	Djombang	7	421.398	2.82013678280391	1	28	24	.014989454	50290.719	.10769006
Yogyakarta	Goenoenkidoel	2	223.749	0	0	31	40	.007938209	6255.1001	.024827145
Surabaya	Grisee	3	503.428	7.98922586745274	1	36	20	.010007105	39237.441	.13088439
Semarang	Grobogan	5	241.432	2.9573544517711	1	40	20	.017074112	40239.25	.1374099
Cirebon	Indramajoe	3	162.143	9.66554214489679	1	31	23	.0074642464	96405.93	.23986587
Semarang	Japara	2	250.545	4.15135005687601	1	39	27	.0071437247	23423.609	.083665907
Kedu	Keboemen	7	670.6180000000001	.63941021565183	0	37	84	.0099681448	45611.82	.064952172
Kediri	Kediri	10	536.259	7.49731006845573	1	51	35	.017246166	45687.789	.078793921
Semarang	Kendal	4	370.471	4.16415859810889	1	49	28	.010271686	30018.09	.077084102
Surakarta	Klaten	2	416.29	1.97194263614307	0	42	30	.0041984702	34472.629	.072366148
Semarang	Koedoes	3	260.445	10.55961911344046	0	31	42	.011784115	24940.881	.097968735
Yogyakarta	Koelonprogo	3	212.383	0	0	36	55	.011821216	12870.17	.050713684
Pasuruan	Kraksaän	3	242.802	1.51028409980148	0	42	34	.012409411	25182.99	.1041687
Batavia	Krawang	9	547.942	1.32167273178548	0	25	24	.012108687	133980.55	.18025874
Surabaya	Lamongan	4	292.956	4.76556206392769	1	45	22	.0082672639	72428.523	.14969644
Banten	Lebak	4	180.131	2.08792489910121	0	29	25	.01935434	20488.471	.099135205
Priangan	Limbangan	6	472.586	3.12133664560524	0	20	16	.010070713	40663.121	.068251103
Pasuruan	Loemadjang	4	219.352	7.35256573908604	0	42	31	.013523519	18887.42	.063856095
Madiun	Madioen	4	248.689	9.17370691908368	1	45	35	.012048048	33531.172	.10099629
Cirebon	Madjalengka	3	312.239	2.30144216449579	1	25	26	.0082658287	39894.191	.10991953
Kedu	Magelang	8	521.144	5.41903965122884	0	39	24	.013776999	41660.672	.071744874
Madiun	Magetan	1	277.865	4.595037158332279	1	31	30	.0033904626	27196.551	.092208892
Pasuruan	Malang	12	723.625	4.08236310243565	1	70	32	.013252567	45785.059	.050564129
Yogyakarta	Mataram	10	674.082	11.80375681296934	0	34	35	.016145177	44628.469	.072053455
Batavia	Meester Cornelis	7	321.917	10.55831161448448	0	17	15	.014081929	69602.008	.14001864
Surabaya	Modjokerto	6	362.226	26.95609923086692	1	35	41	.01637282	40596.379	.11077953
Madiun	Ngawi	3	244.617	3.40654983096024	1	36	24	.0092195077	46904.73	.14414617
Madura	Pamekasan	3	294.236	2.86912546391332	0	14	16	.0094627375	10496.64	.033108979
Besuki	Panaroekan	5	191.376	3.21356909957361	0	70	28	.022210376	17796.15	.079051837
Banten	Pandegelang	4	343.214	0	0	30	24	.011700594	40712.82	.11909104
Pasuruan	Pasoeroean	3	306.332	9.31473042320097	1	89	37	.010003234	17576.76	.058608148
Semarang	Pati	7	466.939	3.91892731170453	1	34	45	.015201925	56621.078	.1229642
Madiun	Patjitan	4	212.325	3.25491581302249	1	27	43	.016314877	14699.13	.059953626
Pekalongan	Pekalongan	4	391.826	10.6473281507608	0	36	29	.0097699901	29012.02	.070861787
Pekalongan	Pemalang	3	354.408	5.90280129116724	1	38	24	.0069108978	36416.609	.08389049
Banyumas	Poerbalingga	3	320.51	4.12998034382703	0	34	28	.0081411572	21450.52	.058210682
Banyumas	Poerwakerta	2	265.551	5.16209692300161	0	30	25	.0062386338	20274.051	.063241191
Kedu	Poerworedjo	5	543.809	2.61213036194693	0	50	34	.0095064621	30517.221	.058022164
Madiun	Ponorogo	3	359.3	23.89229056498748	1	36	33	.0075541255	32833.238	.082675464
Pasuruan	Probolinggo	4	235.683	6.17948685310353	0	40	37	.01754286	11158.36	.048937388
Rembang	Rembang	3	277.023	4.79707461113337	1	39	27	.010557061	33757.66	.11879389
Semarang	Salatiga	7	348.419	3.30578986794635	0	48	32	.016949398	29337.91	.071037136
Madura	Sampang	2	372.389	2.39641879862187	0	14	14	.0050405511	20761.82	.052325509
Madura	Sapoedi	1			0
Semarang	Semarang	8	340.714	26.41511649066373	0	65	55	.032717962	9801.5498	.040085845
Banten	Serang	3	292.563	2.06485440742678	0	27	20	.0085995859	48767.059	.13979217
Surabaya	Sidoardjo	4	466.871	2.30620449760212	1	42	34	.0096726296	32594.68	.078819066
Priangan	Soekaboemi	11	385.761	3.90941541524415	0	34	20	.021221388	34119.051	.065823056
Priangan	Soekapoera	11	819.326	1.84663979905434	0	22	20	.010675486	73458.023	.071290925
Priangan	Soemedang	3	225.561	3.62429675342812	0	20	25	.010331788	26114.51	.089936525
Madura	Soemenep	3	607.448	2.95169298442007	0	40	19	.004973005	18378.35	.030465208
Surabaya	Soerabaja	7	349.639	42.95802241740767	1	79	55	.016335141	27256.189	.063604817
Surakarta	Soerakarta	10	261.151	7.58488384114937	0	35	31	.01110773	88074.078	.097830303
Surakarta	Sragen	4	270.775	2.94081802234327	0	34	24	.010352744	47644.551	.12331296
Batavia	Tangerang	3	363.171	1.22641951036839	0	18	18	.0068612518
Pekalongan	Tegal	8	536.4109999999999	6.02970483453919	0	35	25	.013641053	43401.59	.074005425
Kedu	Temanggoeng	3	288.026	3.58509301243638	0	60	40	.010434783	23028.85	.08010035
Priangan	Tjiandjoer	5	332.577	4.8262507629812	0	34	21	.01202776	45417.988	.10925534
Banyumas	Tjlatjap	6	370.792	4.39302897581393	1	35	45	.013147919	36211.422	.079350807
Rembang	Toeban	2	438.726	5.59255662987833	1	29	25	.0039600041	58698.539	.11622322
Kediri	Toeloengagoeng	4	348.876	4.54660108462606	1	43	52	.0068537276	34967.5	.059914432
Kediri	Trenggalek	4	197.886	4.13419847791153	1	42	60
Batavia	Weltevreden	9	99.31999999999999		0	68	53	.012983772	64776.141	.093448736
Kedu	Wonosobo	3	299.39	2.16273088613514	0	46	23	.0083282674	24842.189	.068964131
