# Supplementary material for: The regional impact of an epidemic: socioeconomic and demographic data in Java, 1905-1924
Source: Data Brief. 2021 Dec 13;40:107710. doi: 10.1016/j.dib.2021.107710 (PMC8693338; doi:10.1016/j.dib.2021.107710)
Supplement: Supplementary file 1 [file mmc1.zip › Figure1.do]

******FIGURE 1******

******IMPORTANT: Select your Stata directory with the replication files below
cd " "

use panel.dta, clear

local c=0
foreach var of varlist sugar_prod sugar_prod_area {
	local c=`c'+1
	bysort reg_ID: egen av_sugar_prod=mean(`var')

	egen p25 = pctile(av_sugar_prod), p(25)
	egen p50 = pctile(av_sugar_prod), p(50)
	egen p75 = pctile(av_sugar_prod), p(75)

	gen quartile=.
	replace quartile=1 if av_sugar_prod>=p75
	replace quartile=2 if av_sugar_prod>=p50 & av_sugar_prod<p75  
	replace quartile=3 if av_sugar_prod>=p25 & av_sugar_prod<p50  
	replace quartile=4 if av_sugar_prod<p25

	sort quartile year 

	by quartile year: egen av_sugar_prod_an=mean(`var')

	local t1 "Sugar production (thousand picul)"
	local t2 "Sugar production (picul per hectare)"
	
	twoway (scatter av_sugar_prod_an year if quartile==1, 					///
		c(l) graphregion(color(white)) legend(label(1 "Q1") label(2 "Q2") 	///
		label(3 "Q3") label(4 "Q4")) xtitle(" ") xlabel(1909(5)1924) 		///
		ytitle("`t`c''")) 													///
		(scatter av_sugar_prod_an year if quartile==2, c(l))				///
		(scatter av_sugar_prod_an year if quartile==3, c(l))				///
		(scatter av_sugar_prod_an year if quartile==4, c(l))
		
		drop av_sugar_prod av_sugar_prod_an p25 p50 p75 quartile
		graph export Fig1_`c'.png, width(2000) replace	
}
