# Supplementary material for: The regional impact of an epidemic: socioeconomic and demographic data in Java, 1905-1924
Source: Data Brief. 2021 Dec 13;40:107710. doi: 10.1016/j.dib.2021.107710 (PMC8693338; doi:10.1016/j.dib.2021.107710)
Supplement: Supplementary file 1 [file mmc1.zip › Figure2.do]

******FIGURE 2******

******IMPORTANT: Select your Stata directory with the replication files below
cd " "

use panel.dta, clear
drop if year<1912
bysort reg_ID: egen av_mort=mean(mortality)

egen p25 = pctile(av_mort), p(25)
egen p50 = pctile(av_mort), p(50)
egen p75 = pctile(av_mort), p(75)

gen quartile=.
replace quartile=1 if av_mort>=p75
replace quartile=2 if av_mort>=p50 & av_mort<p75  
replace quartile=3 if av_mort>=p25 & av_mort<p50  
replace quartile=4 if av_mort<p25

sort quartile year 

by quartile year: egen av_mort_an=mean(mortality)

twoway (scatter av_mort_an year if quartile==1, 							///
	c(l) graphregion(color(white)) legend(label(1 "Q1") label(2 "Q2") 		///
	label(3 "Q3") label(4 "Q4")) xtitle(" ") xlabel(1912(3)1924) 			///
	ytitle("Crude Death Rates (per 1,000 people)")) 						///
	(scatter av_mort_an year if quartile==2, c(l))							///
	(scatter av_mort_an year if quartile==3, c(l))							///
	(scatter av_mort_an year if quartile==4, c(l))

graph export Fig2.png, width(2000) replace
