# Supplementary material for: The regional impact of an epidemic: socioeconomic and demographic data in Java, 1905-1924
Source: Data Brief. 2021 Dec 13;40:107710. doi: 10.1016/j.dib.2021.107710 (PMC8693338; doi:10.1016/j.dib.2021.107710)
Supplement: Supplementary file 1 [file mmc1.zip › Table1.do]

******TABLE 1******

******IMPORTANT: Select your Stata directory with the replication files below
cd " "

use panel.dta, clear

summarize sugar_prod sugar_prod_area mortality wage_plant wage_agriculture
	
***** Control variables (cross-section)
	
use cross_section.dta, clear

summarize mort1918 mort1919 sawah_hect_1920 sawah_hect_1920_pc 				///
	total_medical_1919_pc native_population1905 urb_share3000 				///
	rotating_shares_1903
